# Supplementary material for: The nuclear and mitochondrial genome assemblies of Tetragonisca angustula (Apidae: Meliponini), a tiny yet remarkable pollinator in the Neotropics
Source: BMC Genomics. 2024 Jun 11;25:587. doi: 10.1186/s12864-024-10502-z (PMC11167848; doi:10.1186/s12864-024-10502-z)
Supplement: Supplementary file 8 — Table S8. Transport RNA genes along with their bounds (3rd and 4th columns), type (5th column) and anti codon (6th column) that were identified in the genome of Tetragonisca angustula [file 12864_2024_10502_MOESM8_ESM.xlsx]

## Sheet: Supplementary Table S8
Table S8. Transport RNA genes along with their bounds (3rd and 4th columns), type (5th column) and anti codon (6th column) that were identified in the genome of Tetragonisca angustula.
Sequence		tRNA	Bounds	tRNA	Anti	Intron Bounds	Inf
Name	tRNA #	Begin	End	Type	Codon	Begin	End	Score	Note
--------	------	-----	------	----	-----	-----	----	------	------
scaffold1_size2754714	1	183143	183071	Met	CAT	0	0	77.9
scaffold3_size2503141	1	1456404	1456333	Pro	TGG	0	0	70.5
scaffold3_size2503141	2	1455979	1455908	Pro	TGG	0	0	70.5
scaffold4_size2502747	1	266543	266472	Gln	TTG	0	0	72.6
scaffold5_size2413931	1	2212541	2212613	Arg	TCT	0	0	79.6
scaffold5_size2413931	2	2160015	2159943	Arg	ACG	0	0	69.6
scaffold6_size2333160	1	790077	790148	Cys	GCA	0	0	81.2
scaffold6_size2333160	2	1467524	1467443	Ser	CGA	0	0	82.1
scaffold9_size2073859	1	1408584	1408656	Lys	TTT	0	0	87.4
scaffold9_size2073859	2	1636004	1636075	Ala	CGC	0	0	67.8
scaffold13_size3422940	1	197989	198063	Asn	GTT	0	0	73.6
scaffold13_size3422940	2	198592	198664	Phe	GAA	0	0	83.9
scaffold13_size3422940	3	652899	652970	Gln	CTG	0	0	65.3
scaffold13_size3422940	4	1850893	1850965	Lys	CTT	0	0	87.8
scaffold13_size3422940	5	2289846	2289773	Asn	GTT	0	0	76.9
scaffold13_size3422940	6	1799225	1799144	Leu	AAG	0	0	71.6
scaffold13_size3422940	7	1192548	1192467	Ser	CGA	0	0	87.7
scaffold15_size1901901	1	1629094	1629167	Asn	GTT	0	0	79.4
scaffold16_size1889565	1	722398	722469	Ala	CGC	0	0	70.2
scaffold16_size1889565	2	719144	719072	Lys	TTT	0	0	87.4
scaffold19_size2100682	1	1946339	1946267	Arg	ACG	0	0	69.6
scaffold19_size2100682	2	971993	971922	Thr	CGT	0	0	82.7
scaffold25_size1722771	1	1097783	1097855	Lys	TTT	0	0	87.8
scaffold25_size1722771	2	1097954	1098026	Lys	TTT	0	0	87.8
scaffold25_size1722771	3	1098123	1098195	Lys	TTT	0	0	87.8
scaffold25_size1722771	4	1098292	1098364	Lys	TTT	0	0	87.8
scaffold25_size1722771	5	1098461	1098533	Lys	TTT	0	0	87.8
scaffold25_size1722771	6	1098630	1098702	Lys	TTT	0	0	88.9
scaffold25_size1722771	7	1133383	1133311	Ala	AGC	0	0	67.1
scaffold25_size1722771	8	997947	997875	Lys	CTT	0	0	87.8
scaffold26_size1674340	1	197644	197573	His	GTG	0	0	63.5
scaffold27_size2135049	1	373684	373613	Pro	AGG	0	0	70.2
scaffold27_size2135049	2	372790	372717	Thr	AGT	0	0	74.7
scaffold28_size1583422	1	680845	680916	Thr	CGT	0	0	78.2
scaffold30_size1557459	1	384311	384382	iMet	CAT	0	0	63.4
scaffold30_size1557459	2	517391	517310	Ser	GCT	0	0	90.9
scaffold30_size1557459	3	384684	384613	iMet	CAT	0	0	63.4
scaffold30_size1557459	4	383885	383814	iMet	CAT	0	0	63.4
scaffold30_size1557459	5	261566	261495	Asp	GTC	0	0	68.0
scaffold32_size1537799	1	357992	358073	Ser	AGA	0	0	86.8
scaffold32_size1537799	2	263412	263342	Gly	GCC	0	0	80.1
scaffold32_size1537799	3	262520	262450	Gly	GCC	0	0	80.1
scaffold32_size1537799	4	259805	259735	Gly	GCC	0	0	80.1
scaffold38_size1445355	1	1023187	1023259	Val	CAC	0	0	80.1
scaffold38_size1445355	2	1023671	1023797	Leu	CAA	1023709	1023752	77.9
scaffold38_size1445355	3	1024673	1024744	Glu	CTC	0	0	70.6
scaffold40_size1435579	1	1332069	1331998	His	GTG	0	0	63.5
scaffold40_size1435579	2	494679	494583	Tyr	GTA	494642	494619	79.7
scaffold42_size1742941	1	1690198	1690116	Leu	CAG	0	0	76.6
scaffold49_size1270995	1	1029155	1029226	iMet	CAT	0	0	63.4
scaffold49_size1270995	2	1045774	1045845	Cys	GCA	0	0	72.9
scaffold49_size1270995	3	1029728	1029656	Lys	CTT	0	0	87.8
scaffold50_size1268841	1	701431	701359	Lys	CTT	0	0	86.3
scaffold50_size1268841	2	552875	552804	Pro	TGG	0	0	70.5
scaffold52_size1239362	1	708368	708296	Arg	ACG	0	0	69.6
scaffold53_size1225760	1	1052056	1052127	iMet	CAT	0	0	63.4
scaffold55_size1219206	1	56480	56552	Phe	GAA	0	0	83.9
scaffold55_size1219206	2	56696	56768	Phe	GAA	0	0	83.9
scaffold60_size1189337	1	855585	855511	Val	AAC	0	0	59.6
scaffold64_size1169931	1	26021	26102	Ser	TGA	0	0	78.0
scaffold65_size1163505	1	561726	561655	Asp	GTC	0	0	67.7
scaffold69_size1124213	1	107121	107040	Ser	TGA	0	0	79.3
scaffold71_size1118525	1	843538	843466	Val	AAC	0	0	81.6
scaffold72_size1102199	1	465488	465560	Arg	TCT	0	0	80.1
scaffold72_size1102199	2	496593	496665	Val	TAC	0	0	75.9
scaffold72_size1102199	3	516078	516149	Glu	TTC	0	0	70.1
scaffold73_size1085476	1	424191	424262	His	GTG	0	0	63.5
scaffold73_size1085476	2	869957	869875	Leu	CAG	0	0	77.6
scaffold73_size1085476	3	427683	427612	Pro	CGG	0	0	70.2
scaffold76_size1056281	1	66690	66761	Gln	TTG	0	0	72.6
scaffold76_size1056281	2	76021	76117	Tyr	GTA	76058	76081	79.7
scaffold76_size1056281	3	591430	591512	Leu	TAA	0	0	79.8
scaffold76_size1056281	4	597876	597947	Gln	CTG	0	0	69.4
scaffold76_size1056281	5	636886	636957	Gly	TCC	0	0	69.6
scaffold76_size1056281	6	637055	637126	Gly	TCC	0	0	69.6
scaffold76_size1056281	7	637216	637287	Gly	TCC	0	0	69.6
scaffold76_size1056281	8	637375	637446	Gly	TCC	0	0	69.6
scaffold76_size1056281	9	605679	605608	Ala	TGC	0	0	81.6
scaffold76_size1056281	10	598589	598510	Leu	TAG	0	0	70.8
scaffold76_size1056281	11	597432	597361	Ala	TGC	0	0	81.6
scaffold76_size1056281	12	77714	77643	Gln	TTG	0	0	70.9
scaffold76_size1056281	13	77550	77479	Gln	TTG	0	0	71.2
scaffold76_size1056281	14	77375	77304	Gln	CTG	0	0	71.5
scaffold76_size1056281	15	76883	76812	Gln	TTG	0	0	71.5
scaffold76_size1056281	16	76569	76498	Gln	CTG	0	0	72.5
scaffold79_size1049918	1	958254	958180	Ala	GGC	0	0	23.5	pseudo
scaffold82_size1032200	1	860428	860356	Arg	CCT	0	0	68.1
scaffold85_size1017304	1	754841	754913	Val	AAC	0	0	81.6
scaffold87_size1308332	1	235570	235499	Asp	GTC	0	0	67.7
scaffold88_size1008222	1	428808	428736	Met	CAT	0	0	77.9
scaffold90_size990848	1	671152	671224	Thr	TGT	0	0	78.9
scaffold100_size939697	1	701927	701855	Ala	TGC	0	0	62.9
scaffold100_size939697	2	701440	701368	Ala	AGC	0	0	64.4
scaffold100_size939697	3	700826	700754	Ala	AGC	0	0	63.7
scaffold100_size939697	4	700673	700601	Ala	AGC	0	0	62.0
scaffold102_size922927	1	175807	175736	Pro	AGG	0	0	70.2
scaffold103_size908752	1	724826	724755	Asp	GTC	0	0	67.7
scaffold106_size882086	1	445077	445006	Asp	GTC	0	0	67.7
scaffold106_size882086	2	443979	443909	Gly	GCC	0	0	80.1
scaffold106_size882086	3	443418	443348	Gly	GCC	0	0	80.1
scaffold109_size861145	1	218683	218756	Ile	AAT	0	0	83.3
scaffold109_size861145	2	247055	247128	Ile	AAT	0	0	80.7
scaffold109_size861145	3	706416	706488	Ala	AGC	0	0	67.1
scaffold109_size861145	4	726914	726986	Ala	AGC	0	0	67.1
scaffold109_size861145	5	247878	247807	Glu	TTC	0	0	70.6
scaffold109_size861145	6	186751	186670	Ser	AGA	0	0	86.8
scaffold109_size861145	7	75117	75047	Gly	GCC	0	0	77.5
scaffold113_size1269636	1	729733	729661	Met	CAT	0	0	72.3
scaffold117_size787837	1	278907	279002	Tyr	GTA	278944	278966	78.8
scaffold117_size787837	2	279404	279332	Arg	TCG	0	0	70.8
scaffold121_size902654	1	548823	548705	Leu	CAA	548785	548750	74.1
scaffold121_size902654	2	515401	515329	Arg	TCG	0	0	69.0
scaffold126_size729148	1	632383	632312	Trp	CCA	0	0	74.9
scaffold127_size726995	1	626117	626046	Asp	GTC	0	0	68.0
scaffold128_size720472	1	612026	612097	Glu	CTC	0	0	70.6
scaffold133_size698544	1	424222	424303	Ser	AGA	0	0	86.8
scaffold138_size679000	1	60743	60662	Ser	GCT	0	0	85.6
scaffold142_size647967	1	153122	153050	Val	AAC	0	0	81.6
scaffold142_size647967	2	152654	152582	Val	AAC	0	0	81.6
scaffold146_size633955	1	391863	391791	Arg	TCT	0	0	81.2
scaffold147_size628709	1	195760	195843	Leu	CAG	0	0	74.6
scaffold147_size628709	2	232679	232607	Val	CAC	0	0	80.1
scaffold151_size616310	1	144388	144459	Gln	CTG	0	0	72.5
scaffold152_size612805	1	94567	94640	Asn	GTT	0	0	76.9
scaffold152_size612805	2	450609	450680	Pro	TGG	0	0	67.9
scaffold161_size586210	1	68086	68178	Ile	TAT	68124	68142	70.3
scaffold167_size565148	1	253306	253235	Glu	TTC	0	0	70.6
scaffold167_size565148	2	252300	252229	Glu	TTC	0	0	70.6
scaffold167_size565148	3	251861	251790	Glu	CTC	0	0	70.6
scaffold167_size565148	4	203658	203587	Glu	CTC	0	0	70.6
scaffold167_size565148	5	201391	201320	Glu	TTC	0	0	70.6
scaffold173_size778950	1	146283	146211	Arg	TCG	0	0	68.3
scaffold175_size548977	1	320566	320638	Arg	ACG	0	0	69.6
scaffold177_size564829	1	133395	133476	Ser	CGA	0	0	84.0
scaffold185_size621296	1	531986	532057	Trp	CCA	0	0	74.9
scaffold185_size621296	2	532554	532481	Asn	GTT	0	0	79.0
scaffold189_size507263	1	430371	430299	Val	TAC	0	0	76.3
scaffold194_size492993	1	142472	142400	Val	TAC	0	0	79.9
scaffold196_size482748	1	45823	45905	Leu	TAA	0	0	79.8
scaffold200_size467420	1	143635	143716	Ser	GCT	0	0	90.9
scaffold200_size467420	2	145971	146052	Ser	AGA	0	0	86.8
scaffold200_size467420	3	386660	386733	Ile	GAT	0	0	66.5
scaffold207_size447032	1	222395	222314	Leu	AAG	0	0	71.3
scaffold212_size438455	1	377884	377957	Ile	AAT	0	0	81.6
scaffold215_size426153	1	264662	264590	Thr	TGT	0	0	79.3
scaffold215_size426153	2	258917	258845	Thr	TGT	0	0	78.9
scaffold219_size415237	1	43515	43443	Val	CAC	0	0	76.8
scaffold229_size381086	1	346570	346499	Gln	CTG	0	0	72.5
scaffold234_size374415	1	306857	306785	Lys	TTT	0	0	87.4
scaffold234_size374415	2	290871	290799	Lys	TTT	0	0	88.9
scaffold246_size344736	1	42655	42727	Arg	CCT	0	0	68.1
scaffold246_size344736	2	43224	43153	His	GTG	0	0	63.5
scaffold246_size344736	3	42050	41978	Met	CAT	0	0	77.9
scaffold253_size504017	1	41138	41065	Asn	GTT	0	0	79.0
scaffold253_size504017	2	40586	40513	Thr	AGT	0	0	75.5
scaffold281_size480536	1	426591	426519	Lys	CTT	0	0	87.8
scaffold283_size280562	1	273304	273387	Leu	TAA	0	0	80.3
scaffold301_size252764	1	114678	114606	Arg	ACG	0	0	69.6
scaffold311_size323184	1	254950	255023	Asn	GTT	0	0	83.5
scaffold311_size323184	2	129772	129679	Tyr	GTA	129735	129715	79.9
scaffold312_size230681	1	96345	96426	Leu	AAG	0	0	71.6
scaffold312_size230681	2	97561	97632	Trp	CCA	0	0	74.9
scaffold312_size230681	3	99763	99834	Trp	CCA	0	0	74.9
scaffold312_size230681	4	100401	100474	Thr	AGT	0	0	73.9
scaffold313_size229397	1	161552	161479	Ile	AAT	0	0	79.7
scaffold314_size225640	1	60019	59946	Ile	AAT	0	0	81.7
scaffold317_size225050	1	40997	41068	Ala	CGC	0	0	68.4
scaffold332_size198983	1	121791	121720	Asp	GTC	0	0	68.0
scaffold339_size194753	1	8237	8309	Phe	GAA	0	0	84.8
scaffold359_size171640	1	11639	11712	Thr	AGT	0	0	75.5
scaffold359_size171640	2	30746	30817	Pro	CGG	0	0	70.2
scaffold359_size171640	3	38484	38413	Pro	AGG	0	0	70.2
scaffold359_size171640	4	30334	30263	Pro	AGG	0	0	70.2
scaffold359_size171640	5	29274	29202	Ala	AGC	0	0	67.1
scaffold359_size171640	6	28194	28121	Thr	AGT	0	0	74.7
scaffold359_size171640	7	15781	15710	Cys	GCA	0	0	81.2
scaffold384_size147079	1	39110	39204	Ile	TAT	39148	39168	68.2
scaffold524_size25410	1	24104	24175	Glu	CTC	0	0	70.6
scaffold524_size25410	2	17781	17711	Gly	CCC	0	0	75.2
